# Supplementary material for: Benchmark for Setting ACTH Cell Dosage in Clinical Regenerative Medicine for Post-Operative Hypopituitarism
Source: Diseases. 2025 Apr 10;13(4):112. doi: 10.3390/diseases13040112 (PMC12025586; doi:10.3390/diseases13040112)
Supplement: Supplementary file 1 [file diseases-13-00112-s001.zip]

Archive with 1 entries (1 files):
- diseases-3530538-supplementary.xlsx
