# Supplementary material for: Benchmark for Setting ACTH Cell Dosage in Clinical Regenerative Medicine for Post-Operative Hypopituitarism
Source: Diseases. 2025 Apr 10;13(4):112. doi: 10.3390/diseases13040112 (PMC12025586; doi:10.3390/diseases13040112)
Supplement: Supplementary file 1 [file diseases-13-00112-s001.zip › diseases-3530538-supplementary.xlsx]

## Sheet: Sheet1
16 patients who before and after initial surgery demonstrated normal ACTH responses in CRH stimulation tests
		ACTH (pg/ml)					Cortisol (µg/dL)					GH (ng/ml)					IGF-1 (ng/ml)
age	sex	ACTH basal	ACTH 30 min	ACTH 60 min	ACTH 90 min	ACTH 120 min	Cortisol basal	Cortisol 30 min	Cortisol 60 min	Cortisol 90 min	Corisol 120 min	GH basal	GH 15 min	GH 30 min	GH 45 min	GH 60 min	IGF-1 basal	tumor
55	M	23.3	115	124	71.4	48.6	4.8	14.4	18.3	15	12.3	0.17	5.39	5.55	4.7	3.53	80	NFPA
58	M	12.7	98.2	69.2	42.3	37.5	5.6	15.9	16.4	12.6	10.5	0.07	34.2	47.1	43	38.2	118	NFPA
73	M	34.1	144	161	104	51.1	10	14.2	17.5	18.3	17	0.19	1.59	1.31	0.71	0.48	56	NFPA
70	M	27.4	129	124	89.8	71.7	11.6	20.1	24.7	23	21.7	0.97	10.4	9.17	6.71	4.97	136	TSH
65	M	69.3	214	121	65.6	41.2	8.1	20.7	22.2	14.2	11.8	0.19	8.9	11.6	6.95	3.79	98	NFPA
68	F	23.3	198	203	111	143	15.1	25	28.9	28.2	31.1	0.12	5.89	15.2	11.4	7.87	119	NFPA
33	M	13.7	50.3	49.2	39.4	28.2	11.4	16	17.5	17.2	16.8	0.18	4.36	6.56	5.14	3.88	119	NFPA
67	M	15.8	54.1	50.4	29.9	21.5	8.9	14.8	15	12.5	10.7	0.22	1.83	1.57	1.02	0.76	158	NFPA
47	M	25	110	97.2	52.1	37.1	9	19.9	23	21.6	19.2	0.55	5.79	8.76	7	4.83	105	NFPA
72	F	28.6	93.1	75	44.6	38.9	11.9	22.2	21.6	19.7	17	2.92	97.2	131	119	103	88	NFPA
56	M	31.3	89.1	65.3	37.6	27.1	11.9	18.2	18	14.4	12.1	0.51	3.68	4.82	3.28	2.11	148	NFPA
68	M	36.7	90.9	77.9	50.2	39.3	11.4	17.7	20	17.4	15.4	0.18	4.55	4.5	2.41	1.43	72	NFPA
53	F	15.3	93	75.4	52.5	35.6	7.8	18.3	21.7	21.1	18.2	6.98	45.9	44	35.4	24.9	152	NFPA
58	M	30	63.1	59.8	44.6	34.7	11.1	17.3	17.9	15.1	12.8	0.21	20.2	18.4	10.7	6.9	147	NFPA
72	F	18.7	50.3	60.6	41.4	28.3	11.8	17.5	20.9	19.8	16.1	1.24	14.7	8.45	5.38	2.75	183	NFPA
61	F	23.2	101.5	83.4	55	37.5	7.5	15.3	15.8	14.3	12.3	0.16	33.8	38.3	29.6	18.9	134	TSHoma
12 patients who before and after initial surgery normal GH responses in GHRP-2 stimulation tests.
		ACTH (pg/ml)					Cortisol (µg/dL)					GH (ng/ml)					IGF-1 (ng/ml)
age	sex	ACTH basal	ACTH 30 min	ACTH 60 min	ACTH 90 min	ACTH 120 min	Cortisol basal	Cortisol 30 min	Cortisol 60 min	Cortisol 90 min	Corisol 120 min	GH basal	GH 15 min	GH 30 min	GH 45 min	GH 60 min	IGF-1 basal	tumor
45	F	10.4	45	38.9	31.9	22.5	5.7	12	13.7	12.2	10.4	1.28	9.2	13.9	12.2	8.44	145	PRL
58	M	12.7	98.2	69.2	42.3	37.5	5.6	15.9	16.4	12.6	10.5	0.07	34.2	47.1	43	38.2	118	NFPA
46	F	24.9	144	102	66.6	49.2	5.1	12.7	12.6	10	8.9	0.63	30.6	26.1	16.9	12.1	149	NFPA
70	M	27.4	129	124	89.8	71.7	11.6	20.1	24.7	23	21.7	0.97	10.4	9.17	6.71	4.97	136	TSH
65	M	69.3	214	121	65.6	41.2	8.1	20.7	22.2	14.2	11.8	0.19	8.9	11.6	6.95	3.79	98	NFPA
68	F	23.3	198	203	111	143	15.1	25	28.9	28.2	31.1	0.12	5.89	15.2	11.4	7.87	119	NFPA
28	F	14.8	32.9	35.3	22.2	15.9	9.5	13.3	14.1	11.9	10.2	1.98	21.9	41.4	36.5	26.7	230	NFPA
53	F	15.3	93	75.4	52.5	35.6	7.8	18.3	21.7	21.1	18.2	6.98	45.9	44	35.4	24.9	152	NFPA
58	M	30	63.1	59.8	44.6	34.7	11.1	17.3	17.9	15.1	12.8	0.21	20.2	18.4	10.7	6.9	147	NFPA
59	M	34.4	201.8	128.9	84.1	56.4	11.3	22.2	23.9	20	17.5	0.53	12.2	8.74	5.03	3.49	117	NFPA
72	F	18.7	50.3	60.6	41.4	28.3	11.8	17.5	20.9	19.8	16.1	1.24	14.7	8.45	5.38	2.75	183	NFPA
61	F	23.2	101.5	83.4	55	37.5	7.5	15.3	15.8	14.3	12.3	0.16	33.8	38.3	29.6	18.9	134	TSHoma
